# Supplementary material for: Downregulation of Exosomal hsa-miR-551b-3p in Obesity and Its Link to Type 2 Diabetes Mellitus
Source: Noncoding RNA. 2023 Nov 2;9(6):67. doi: 10.3390/ncrna9060067 (PMC10660712; doi:10.3390/ncrna9060067)
Supplement: Supplementary file 1 [file ncrna-09-00067-s001.zip]

Archive with 3 entries (3 files):
- figure S1.tif
- figure S2.tif
- Table S1.pdf
